# Supplementary material for: Two Approaches to Triple Antithrombotic Therapy in Patients with Acute Coronary Syndrome and Non-Valvular Atrial Fibrillation Treated with Percutaneous Coronary Intervention: Which Is More Efficient and Safer?
Source: Diagnostics (Basel). 2023 Sep 26;13(19):3055. doi: 10.3390/diagnostics13193055 (PMC10572308; doi:10.3390/diagnostics13193055)
Supplement: Supplementary file 1 [file diagnostics-13-03055-s001.zip]

Archive with 9 entries (9 files):
- Figure S1.jpg
- Figure S2.jpg
- Figure S3.jpg
- Figure S4.jpg
- Figure S5.jpg
- Figure S6.jpg
- Figure S7.jpg
- Figure S8.jpg
- Figure S9.jpg
